# Supplementary material for: Melatonin Supplementation and Cardiovascular Outcomes: A Systematic Review and Meta-Analysis of Randomized Trials
Source: J Clin Med. 2026 Apr 30;15(9):3444. doi: 10.3390/jcm15093444 (PMC13164420; doi:10.3390/jcm15093444)
Supplement: Supplementary file 1 [file jcm-15-03444-s001.zip]

Archive with 2 entries (2 files):
- PRISMA_2020_checklist_melatonin.pdf
- Supplementary Materials- melatonin.pdf
